# Supplementary material for: Green Extraction of Antioxidant Fractions from Humulus lupulus Varieties and Microparticle Production via Spray-Drying
Source: Foods. 2023 Oct 23;12(20):3881. doi: 10.3390/foods12203881 (PMC10667999; doi:10.3390/foods12203881)
Supplement: Supplementary file 1 [file foods-12-03881-s001.zip]

Archive with 1 entries (1 files):
- foods-2670479-supplementary.pdf
